# Supplementary material for: Robot‐assisted PSMA‐radioguided surgery for local recurrence in the prostatic bed
Source: BJU Int. 2025 May 19;136(3):412–5. doi: 10.1111/bju.16770 (PMC12343977; doi:10.1111/bju.16770)
Supplement: Supplementary file 1 — Video S1. Robot‐assisted PSMA‐radioguided surgery for local recurrent prostate cancer after radical prostatectomy. [file BJU-136-412-s001.zip]

Archive with 2 entries (2 files):
- Local_recurrence_short.mp4
- BJU16770-sup-0001-Video_local_recurrence.m4v
